# Supplementary material for: Timed hazard networks: Incorporating temporal difference for oncogenetic analysis
Source: PLoS One. 2023 Mar 16;18(3):e0283004. doi: 10.1371/journal.pone.0283004 (PMC10019724; doi:10.1371/journal.pone.0283004)
Supplement: S1 Table — Genes selected by CancerMapp pipeline that showed significant changes along the progression of gene expression profiles. (CSV) [file pone.0283004.s002.csv]

Gene	Full name
PIK3CA	phosphoinositide-3-kinase, catalytic, alpha polypeptide
TP53	tumor protein p53
CDH1	cadherin 1, type 1, E-cadherin (epithelial)
GATA3	GATA binding protein 3
MAP3K1	mitogen-activated protein kinase kinase kinase 1
MAP2K4	mitogen-activated protein kinase kinase 4
RUNX1	runt-related transcription factor 1 (acute myeloid leukemia 1; aml1 oncogene)
TBX3	T-box 3 (ulnar mammary syndrome)
CBFB	core-binding factor, beta subunit
CTCF	CCCTC-binding factor (zinc finger protein)
ADAM29	ADAM metallopeptidase domain 29
ARID1A	AT rich interactive domain 1A (SWI-like)
MYO6	myosin VI
NPAS4	neuronal PAS domain protein 4
MED23	mediator complex subunit 23
ATP10B	ATPase, class V, type 10B
GRHL2	grainyhead-like 2 (Drosophila)
