# Supplementary material for: Timed hazard networks: Incorporating temporal difference for oncogenetic analysis
Source: PLoS One. 2023 Mar 16;18(3):e0283004. doi: 10.1371/journal.pone.0283004 (PMC10019724; doi:10.1371/journal.pone.0283004)
Supplement: S2 Table — Maximum likelihood estimation of the accumulation orders and conditional expectation of progression times for all unique profiles. (XLSX) [file pone.0283004.s003.xlsx]

## Sheet: Sheet 1 - Lum_all_t_sorted
Time expectation	Order																		Time expectation	Order
1.39536	R																		4.5494	R --> PIK3CA --> CTCF
2.59781	R --> MAP2K4																		4.57755	R --> PIK3CA --> ATP10B
2.63675	R --> TBX3																		4.71397	R --> PIK3CA --> RUNX1
2.64672	R --> ARID1A																		4.76892	R --> PIK3CA --> TP53
2.67017	R --> CTCF																		4.85596	R --> PIK3CA --> ADAM29
2.68516	R --> ATP10B																		4.87058	R --> PIK3CA --> MED23
2.7362	R --> CDH1																		4.88723	R --> PIK3CA --> MAP3K1
2.74473	R --> CBFB																		4.90908	R --> PIK3CA --> CDH1
2.75611	R --> RUNX1																		4.91115	R --> PIK3CA --> CBFB
2.75793	R --> MED23																		4.91705	R --> PIK3CA --> GATA3
2.78395	R --> TP53																		4.99181	R --> PIK3CA --> GRHL2
2.7976	R --> ADAM29																		5.05924	R --> MAP3K1 --> TBX3 --> ARID1A
2.79875	R --> MYO6																		5.12994	R --> GATA3 --> MAP2K4 --> TBX3
2.79941	R --> NPAS4																		5.40836	R --> RUNX1 --> CTCF --> NPAS4
2.79944	R --> MAP3K1																		5.45135	R --> GATA3 --> ARID1A --> CBFB
2.85707	R --> GATA3																		5.49268	R --> TP53 --> ATP10B --> ADAM29
3.17293	R --> PIK3CA																		5.50406	R --> GATA3 --> MAP3K1 --> TBX3
3.73787	R --> MAP2K4 --> ARID1A																		5.61865	R --> GATA3 --> CDH1 --> RUNX1
3.83252	R --> CDH1 --> MAP2K4																		5.84243	R --> PIK3CA --> TBX3 --> CTCF
3.86131	R --> TBX3 --> CTCF																		6.06353	R --> PIK3CA --> TBX3 --> TP53
3.88462	R --> MAP2K4 --> MYO6																		6.09836	R --> PIK3CA --> MAP2K4 --> ADAM29
3.89499	R --> TP53 --> MAP2K4																		6.10978	R --> PIK3CA --> MAP2K4 --> MED23
3.8995	R --> TBX3 --> CBFB																		6.20476	R --> PIK3CA --> ARID1A --> GATA3
3.90819	R --> CDH1 --> ARID1A																		6.22059	R --> PIK3CA --> ARID1A --> CDH1
3.93473	R --> ARID1A --> MED23																		6.24033	R --> PIK3CA --> MAP2K4 --> CDH1
3.95195	R --> CDH1 --> TBX3																		6.24748	R --> PIK3CA --> MAP2K4 --> GATA3
3.98686	R --> TP53 --> TBX3																		6.29682	R --> PIK3CA --> ATP10B --> CDH1
3.99146	R --> GATA3 --> MAP2K4																		6.29721	R --> PIK3CA --> RUNX1 --> TP53
4.03746	R --> CTCF --> GRHL2																		6.33828	R --> PIK3CA --> TBX3 --> CDH1
4.10079	R --> MAP3K1 --> CTCF																		6.38981	R --> PIK3CA --> CTCF --> MAP3K1
4.1045	R --> CDH1 --> MED23																		6.42566	R --> PIK3CA --> NPAS4 --> TP53
4.10765	R --> TP53 --> CBFB																		6.45478	R --> PIK3CA --> RUNX1 --> MAP3K1
4.1109	R --> GATA3 --> TBX3																		6.47771	R --> PIK3CA --> RUNX1 --> CBFB
4.11609	R --> CDH1 --> RUNX1																		6.49315	R --> PIK3CA --> RUNX1 --> GATA3
4.11743	R --> CDH1 --> MAP3K1																		6.50071	R --> PIK3CA --> MED23 --> TP53
4.12324	R --> CDH1 --> MYO6																		6.56586	R --> PIK3CA --> TP53 --> CDH1
4.12448	R --> TP53 --> RUNX1																		6.66036	R --> PIK3CA --> RUNX1 --> CDH1
4.18896	R --> TP53 --> MAP3K1																		6.6863	R --> PIK3CA --> MED23 --> MAP3K1
4.19608	R --> TP53 --> MYO6																		6.74337	R --> PIK3CA --> MAP3K1 --> CDH1
4.19877	R --> MAP3K1 --> MED23																		6.75967	R --> PIK3CA --> CBFB --> CDH1
4.20123	R --> GATA3 --> CDH1																		6.78085	R --> PIK3CA --> GATA3 --> CDH1
4.20676	R --> TP53 --> ADAM29																		6.83444	R --> PIK3CA --> CBFB --> GRHL2
4.21851	R --> TP53 --> GRHL2																		6.84292	R --> PIK3CA --> GATA3 --> CBFB
4.22616	R --> MAP3K1 --> ADAM29																		7.38372	R --> PIK3CA --> ATP10B --> TP53 --> MAP2K4
4.27573	R --> GATA3 --> TP53																		7.84656	R --> PIK3CA --> MAP2K4 --> MED23 --> ADAM29
4.30011	R --> GATA3 --> MAP3K1																		8.00954	R --> PIK3CA --> ARID1A --> CDH1 --> MAP3K1
4.31074	R --> GATA3 --> CBFB																		8.1502	R --> PIK3CA --> GRHL2 --> CDH1 --> TBX3
4.31312	R --> GATA3 --> NPAS4																		8.18954	R --> PIK3CA --> MED23 --> CDH1 --> TBX3
4.322	R --> GATA3 --> MYO6																		8.53684	R --> PIK3CA --> GRHL2 --> CDH1 --> TP53
4.48748	R --> PIK3CA --> TBX3																		9.18051	R --> PIK3CA --> ARID1A --> GATA3 --> MAP2K4 --> MYO6
4.50583	R --> PIK3CA --> ARID1A																		9.34034	R --> PIK3CA --> ARID1A --> CDH1 --> ATP10B --> MYO6
4.53546	R --> PIK3CA --> MAP2K4
